# Supplementary material for: Health-Related Quality of Life Following Treatment for Testicular Cancer: A Qualitative Systematic Review
Source: Am J Mens Health. 2025 May 15;19(3):15579883251333619. doi: 10.1177/15579883251333619 (PMC12081962; doi:10.1177/15579883251333619)
Supplement: sj-xlsx-3-jmh-10.1177_15579883251333619 – Supplemental material for Health-Related Quality of Life Following Treatment for Testicular Cancer [file sj-xlsx-3-jmh-10.1177_15579883251333619.xlsx]

## Sheet: Sheet1
SUPPLEMENTARY MATERIAL 4
THEMES AND SUBTHEMES WITH EXEMPLAR QUOTES
Theme	Subthemes 1	Subthemes 2	Subthemes 3	Illustrative quote from data
While curative treatment is a precondition for recovery from psychological injuries, it does not precipitate such recovery in all cases.				"Ongoing struggles to tolerate uncertainty and let go of the life-threatening nature of cancer led to feelings of sadness and fear .. ‘I wouldn’t say I’m back to total normal, no, not quite, I still don't feel right'" (Matheson et al. [18] p201-202)
	Information deficit can compound psychological issues.			"Survivors articulated difﬁculties managing anxiety and often labeled it as their '...number one' challenge (Robert). As Charlie articulated, 'I didn’t really know what to expect' regarding treatment or the transition into survivorship. Survivors classiﬁed this challenge as the 'fear of the unknown'." (Petrella et al. [23] p4-5
		Information deficit related to oncological prospects of testicular cancer patients can cause, or exacerbate, ongoing anxiety post-treatment.		"Survivors reported a strong sense of fear and uncertainty about the future as weIl as a fear of death. Some had sorne anxious thoughts, anticipated the future with worry and many reported a state of denial after diagnosis." (Robitaille, [29] p57)
		Information deficit related to what to expect in the post-treatment recovery phase (and transition to survivorship) may produce psychologically destabilising uncertainty which may feed into fear and anxiety.		"Many felt ill informed and unprepared to cope with the aftereffects of TCa and its treatment and experienced side effects that were much worse than they had anticipated … Cancer treatment side effects and a slower than anticipated recovery affected return to work for some of the men. For example, a participant experienced an emotional breakdown and had to take time off work." (Shen et al. [24] p…
	Damage to fertility increases the likelihood of present or future psychological injury.			"'Through the whole recuperation time I didn't think about it [fertility]. There were obviously more important things that were on my mind. But after things were back to normal, I started to think a little bit about it ... I've been psychologically avoiding going to the urologist to test it out ... Of course, in the back of my mind and even now as we speak, I still don't know if I will ever be ab…
		Relatively older men who are in relationships are more likely to suffer immediate psychological injury.		"‘Just the resentment, you can’t be as you were … that one’s a bit more of a difficult one to get over, lots of our friends are obviously having babies … which is something that we feel that we’re more than prepared to do … so I know that I’ll never be able to look back on the cancer and think oh well that was a bit tough but I’m so glad it happened, there’s always going be a bit of hatred, bit o…
		Relatively younger men who have not much considered child-rearing may be at less risk for immediate psychological injury; but may experience future psychological injury not any less serious.		"'[I was told] that I might be infertile at the end, I might not have the same libido, but this was you know, information that didn’t really concern me because all my focus was to get over the cancer. [Sperm banking] did not interest me, in fact I couldn’t have cared less. I was on a save my skin mode, get cured. I never seriously think about ... I was young, no family here and I’m kind of like .…
		The immediate physical threat of a yet-to-be-treated cancer may cause patients to attempt to relegate fertility concerns as a low priority, and not act upon them (by sperm banking) until it is too late. Certain behaviour by the clinical team has the potential to encourage this de-prioritisation.		"In the context of decision-making about gonadotoxic cancer treatment, where patients become overwhelmed by their diagnosis and the prospect of treatment, healthcare professionals need to assume a directive role and appeal to patients in warning them about their personal risk of infertility and the need to bank sperm. Especially during the crucial period around diagnosis, young male patients are …
	Surgical treatments can produce long-term body image issues.			"A few respondents still feel the impact of their scars. The following statement best capture these feelings: 'I don't spend any time looking in my mirror, at the scars any more. Although I will certainly wear a shirt when I'm at the pool or at the beach. That still impacts me.'" (Brodsky, [21] p88]
		Some men will experience body image issues related to orchiectomy. However, this may not be as prevalent in this treatment population as might be commonly assumed.		"Almost all men perceived the loss of a testicle as a relatively insignificant loss, in comparison to the threat of death … It is notable that men quickly accepted and normalised the loss of a testicle, often using humour over the issue, with any body image issues largely transient." (Matheson et al. [18] p200) / "Interestingly, none of the respondents reported feeling different about the removal…
			Such body image issues may be likely to arise as a function of the extent that the individual perceives their testicle as emblematic of an idealised masculinity.	"Another young man, diagnosed quite recently, said that he was very upset when he was told he would lose a testicle. He said that his testicle was ‘part of being a man’, and he did not want his friends to know about the operation." (Chapple and McPherson, [26] p661)
		Threats to body image are relatively more salient for many men who have visible surgical scars; this is due to its outward appearance instigating cancer disclosure to others.		"'Every time someone sees me without my shirt they ask me where did you get that [scar] from? I don't want to be treated differently ... I don't want to be labeled a cancer patient ... They [other people] feel sorry for me, and I don't want them to feel sorry for me.'" (Brodsky [32] p89)
An information deficit regarding oncological risk, or what to expect from the recovery phase, can put recovering testicular cancer patients at higher risk of anxiety; and produce a psychologically destabilising sense of uncertainty.				"Uncertainty was expressed through their lack of knowledge about the disease itself, about treatment, and about their future." (Macdonald, [30] p105) / "Survivors articulated difﬁculties managing anxiety and often labeled it as their '...number one' challenge ... [survivors] 'didn’t really know what to expect' regarding treatment or the transition into survivorship'" (Petrella et al. [23] p4-5)
	Information deficit related to treatment recovery can produce a destabilising sense of uncertainty, which can thwart crucial normalisation processes post-treatment.			"Transitioning from an initial state of shock and fear involved relinquishing assumptions and cultural connotations about cancer and resolving the mismatch between these assumptions and their experience of testicular cancer, often felt to be not as bad as expected ... If men struggled to resolve the discrepancy between assumptions and experience, a sense of ambivalence over the disease experience…
	Information deficit related to recurrence rate can lead to unnecessary anxiety.			"Men who held onto the threats of testicular cancer and ruminated on them, reported increasing distress." (Matheson et al. [18] p202) / "The uncertainty about a possible recurrence may prompt hypervigilance and lead to an increase in intrusive symptoms. The fear of recurrence contributes to maintaining the perception of a sense of current threat post cancer treatments and encourages a belief that…
	The presence of a supportive person (e.g. family member, partner, friend) at appointments may make a materially positive difference to how much information a patient is able to absorb.			"[Testicular cancer patients] require clear, specific, straightforward information provided at a pace that they are able to absorb. Having a support person present with the man when this information is provided is regarded as particularly helpful. To assume that a young man can easily integrate this information without a support person available appears to be inaccurate." (Kristjanson et al. [20]…
Testicular cancer can be strongly disruptive to a patient's preconceived ideas of their life trajectory.				"During this life stage young adults are attempting to gain independence from their families and carve out their own path in life. These attempts reportedly came to an abrupt halt after receiving their diagnosis." (Petrella et al. [23] p4)
	Disruptions to social life trajectory are possible, particularly for relatively younger patients.			"Survivors spoke about the initial shock of being diagnosed with cancer at this age and the difﬁcult implications. Disruptions to work or school, living situations, as well as social engagements compromised autonomy, self-efﬁcacy, and social connectedness." (Petrella et al. [23] p9) / "Adolescents and young adults are developmentally focused on establishing their identity, including their sexual …
	Disruptions to educational and/or professional life trajectories are possible, particularly for relatively younger patients. In adolescent patients, this may result in increased dependence on parents and subsequently a lack of young adult autonomy.			"Survivors’ needs were unique to this age group, with cancer having caused a disruption to vocational and personal goals, as well as interfered with social engagements. Testicular cancer survivors are '...either in school or they’re kick-starting their career... there’s a set of priorities that you have in say your twenties and thirties that is different than if you’re retired right? Like all of …
	Disruptions to prospective family life are possible (i.e. starting a family), particularly for those hoping to start a family soon.			"Perceptions of the significance oftesticular cancer were influenced by fatherhood status, as men who wanted to start a family or have more children perceived it as more disruptive to their plans and assumptions … Men who imminently wanted children could struggle at times, highlighting the need for support for these men and their spouses. Deriving a sense of meaning from cancer and a sense of coh…
Important social dynamics between the patient and others in their life can be disrupted by the TCa experience.				"Those whom Gerry had considered to be on his side to help him in his struggle with cancer had become untrustworthy. Families, employers, co-workers, and teachers tended to have positive reactions, eliciting feelings of trust. The reactions among friends were considerably more variable." (Macdonald, [30] p152) / "Many respondents reported a deterioration in some relationships since their illness.…
	Individuals in long-term committed relationships are relatively less likely to report significant negative disruption to relationships, than individuals in less established, short-term relationships. Those in less established, shorter-term relationships may experience negative disruption to those relationships.			"'I was going out with this woman who was incredibly supportive of me during the [treatment] period.... To be honest, I think the relationship was kind of over anyway, but I found I couldn't deal with her because she reminded me of the cancer ... and I couldn't deal with that. I just wanted to go beyond that.'" (Brodsky, [21] p86) / "Most of the informants in relationships stated that the whole c…
	Patients who are not in a relationship are likely to experience anxiety about prospective romantic relationships. Such anxieties can be particularly salient for men who have had orchiectomy; but it can apply to any patients, regardless of treatment type.			"The experience of testicular cancer made unpartnered survivors concerned about disclosure of their testicular cancer history to potential romantic and sexual partners, a concern that was not relevant to partnered survivors … concerns also emerged regarding the best time to bring up one’s testicular cancer history with a potential partner ... 'I kind of don’t want to drag anybody into all of this…
	The cancer event can cause alienation of the patient from certain friends, who for various possible reasons may lack capability to engage with the patient’s experience.			"Many respondents reported a deterioration in some relationships since their illness. As some friendships have diminished, respondents experienced disappointment and curiosity as to why that had occurred, whereas others attributed it to general discomfort with cancer on the part of others." (Brodsky, [21] p86)
	Patients may find workplace peers and superiors to be either accommodating and supportive; or troublesome and/or actively unsupportive, depending on their workplace context. The latter situation produces additional stress and anxiety.			"Pete was unwilling to share his diagnosis with people at his workplace, a reluctance shared by many of the participants. Unfortunately, his employer's reaction made his decision to withhold personal and private information seem justified. Only after the crisis was over and Pete had returned to work did he feel compelled to discuss the situation with his employer. Again, the potential value of br…
	Patients with their own families may psychologically suffer due to a perceived inability to perform self-imposed family roles, as a result of maladaptive coping in response to their experience.			"One participant encountered identity disruption ... as he struggled to maintain a ‘normal’ identity, which culminated in lower self-efficacy in his home and social roles and a sense of inadequacy. This was influenced by a sense of helplessness over where to get support for ongoing issues. ‘I don’t at times feel good about myself, and then that worries me that I’m perhaps not as good as I should …
Patients’ sense of youthful vitality and sense of young-adult autonomy can be undermined by testicular cancer.				"Survivors described a rapid transformation from being healthy and full of vigor before cancer, to feeling vulnerable, anxious, and ill as they moved through their cancer journey. As Andy pointed out, “You feel like your body betrayed you by creating the cancer . . . ” (Petrella et al. [23] p4) / "Emerging adult cancer survivors who have fewer tangible resources, less flexibility to accept goal c…
	In some adolescent patients, a lack of professional/financial independence can make a patient re-dependent upon their parents; particularly as parents are likely to step into a carer role during a patient’s treatment, hence providing a pathway to re-dependence when combined with the temporary cessation of progress in the patient’s education or professional development.			"During this life stage young adults are attempting to gain independence from their families and carve out their own path in life. These attempts reportedly came to an abrupt halt after receiving their diagnosis ... Survivors spoke about how mothers, in particular, were often present at medical appointments, which was a perceived barrier to asking for help." (Petrella et al. [23] p4-5) / "The 'un…
	Engagement with hobbies that were enjoyed prior to diagnosis can act as anchors of continuity, and hence be an effective restoration method, contributing to normalisation processes.			"Many men used health anchors such as hobbies and projects, and exercise and physical activities to help them manage their illness and feel healthy: 'I was just trying to find something to do, I bought a couple of old cars that I could muck around with and keep busy' ... 'My coping techniques were reading quite a lot. I like to read a lot Of books. I like fantasy, science fiction and horror'" (Kr…
	Similarly to above, engaging in physical activity can provide a vehicle for a patient to reconnect with and taking back control of their body and mind.			"Engaging in physical activity (exercise and sport) was viewed as a way by which men could reconnect with one’s body and regain a sense of control after cancer ... [a participant] stress[ed] the importance of 'Trying to feel like we can trust our bodies again ... rebuild gradually that mind-body connection.' The need to rebuild conﬁdence in one’s physical competencies after cancer was emphasized …
		Physical activity may provide a useful psychologically therapeutic ‘trojan horse’ in the cases of emotionally closed patients who might resist other methods of psychological support or therapy.		"Survivors '...[weren’t] keen on sitting in a group full of guys, sharing stories' ... yet they expressed an interest in connecting with other survivors, as indicated by Charlie (27 years of age) who said, 'Just having someone else to say hey, this is how my experience was is very beneﬁcial'. Physical activity may provide a platform for a non-cancer focus, while still providing program components…
	For some patients, in-person follow-up appointments involving having to go to a hospital can physically and psychologically interfere with important normalisation processes.			"Given that the hospital is negatively associated with being ill, supportive programming aimed at rebuilding survivors’ autonomy, self-efﬁcacy, and health should be offered within a community setting." (Petrella et al. [23] p9-10) / "Fears were pronounced during scheduled visits to the hospital for observation. As Erik explained: 'The hospital came to have a strange smell to me. Still does. It ma…
Some patients experience feelings of health service abandonment following completion of treatment and follow-up.				"Isolation was discussed during the time of diagnosis and treatment and appeared to increase as survivors reached the end of their treatment, with men describing a 'void that you slip into ... a drop off' (Frank, 32 years of age). The main loss was of the oncology speciﬁc support network that they valued during treatment." (Petrella et al. [23] p5) / "Additional support (social, ernotional and pr…
	Feelings of health service abandonment following discharge can precede – and perhaps precipitate – the onset of emotional crises linked to the trauma of the patient’s experience with testicular cancer.			"In the post-treatment period, avoidance was salient for many patients, as weIl as other signs of distress. There is a potential for maladaptive assumptions to emerge, enduring distress and when symptoms persist they become problematic for survivors. In our study, some participants experienced problematic alcohol and drug use, and some mentioned a delayed emotional reaction. The end of treatment …
	The removal of ongoing support is experienced as an acute psychological event by some patients, and this may be particularly true for patients with residual issues (physical or psychological).			"A most critical time for adjustment period is following recovery, when much of the support that may have existed during treatment is now withdrawn due to the patient being viewed as a well person. However, the true emotional impact may first be felt at this time, especially for those whose use of denial helped them to endure the experience." (Brodsky, [21] p91)
Patients may experience long-term disruption to their sex life.				"'Sex is not the same. It's nice [but] feels like it's incomplete.... We still have a decent sex life but I cannot enjoy it anywhere near as much as before. You ejaculate, but there's just no semen. I don't like that. I think that changes things. It's a bizarre thing.'" (Brodsky, [21] p88) / "'My making love just disappeared for a year because it was too painful and protected and that was a trip …
	Some patients may feel unable to engage in sex due to physical problems such as pain or erectile issues.			"'My making love just disappeared for a year because it was too painful.'" (Kristjanson et al. [20] p14) / "'I had limited.. I wasn’t able to maintain an erection.'" (Gurevich et al. [28] p1602) / "He then went on to say, 'it does feel different' and was one of the patients who had described painful ejaculation." (Sheppard and Wylie, [33] p54)
	Some patients may experience powerful anxiety in anticipation of sexual situations.			"One person reported intrusive thoughts, mostly in the form of anxious worry about future physical appearance and the ability to perform sexually in the future. This survivor explained that he dealt with these recurring thoughts by avoidance." (Robitaille, [29] p46) / "For single participants, there was considerable anxiety about their sexual performance and the perceptions of potential intimate …
	Some patients may experience decreased physical pleasure during sexual intercourse.			"Two of the respondents were angered and/or saddened about changes in sensations associated with orgasm, and about the lack of a normal ejaculation … both men attributed these changes solely to their treatment." (Brodsky, [21] p88)
Individuals with a recent history of TCa treatment are at risk of maladaptive coping responses, and emergent post-traumatic stress after being discharged from care.				"'I realized that I was at the point where I was doing myself more harm than good. I had gone through all of that [cancer treatment] and now I was self-destructing, you know I mean even my friends told me. He said to me, you passed 1 year, you passed through that, you were strong, you were confident and then after three years and a half you are cured and you start doing ... you are killing yourse…
	Post-traumatic stress experiences may manifest sometime after routine follow-up and discharge.			"Following treatment, there was an increase in the salience and diversity of reported PTSD symptoms and in the number of survivors who experienced them. When asked about the long-terrn emotional or psychological impact of cancer a few survivors spontaneously said they suffered sorne type of delayed emotional reaction or posttraumatic stress. 'It took a good year, they call it posttraumatic stress…
		The risk of a general maladaptive coping response may be higher if ... the patient is not in a relationship and lacks reliable peers for support.		"Unpartnered adolescent and young adult testicular cancer survivors described particularly salient experiences as it related to feeling diﬀerent from others, feeling like damaged goods, and feeling that cancer disclosure was diﬃcult, much more so than partnered survivors." (Carpentier et al. [27] p743)
		... the patient is relatively less able to be cognitively flexible about life goals not yet achieved, which are important to them.		"The ability to disengage successfully from irrelevant or unachievable goals and intentionally re-engage in realistic meaningful goals was intertwined with feelings of well-being and cancer adjustment … The observation of some men’sreluctance to disengage (even temporarily) from goal pursuits while simultaneously engaging in resource-taxing coping efforts led to questions regarding the impact on …
		... the patient has personality characteristics which inflexibly conform to traditional cultural norms around gender.		"While an active approach to eliciting support helped men adjust positively, men who had ongoing concerns and continued with a stoical and silent approach seemed to worsen over time." (Matheson et al. [18], p203) / "People may respond differently in the face of traumatic events based on their differing models of the world and their different social conditions and their sociodemographic characteri…
			The above may be compounded by treatment with orchiectomy.	"I mean there’s this common expression, at least in North America where you talk all the time about balls you know ‘that really took balls,’ or ‘he’s really got balls,’ and all of a sudden you don’t have balls, you’ve got ball and so there is a kind of threat at least to masculinity." (Chapple and McPherson, [26] p657)
			The above may be compounded by treatments impacting fertility (if the patient is childless).	“An infertile man... the way people perceive him makes him want to beat himself... I suffered.. .a man is about sex and kids to a certain extent.” (Saab et al. [19] p206)
		… the patient has lacked an opportunity, throughout the provision of their care, to have the mental space to reflect on their situation in a supportive environment.		"Pre-surgery sperm banking followed by an orchiectomy was often the start of that cancer journey and occurred quickly, with very little time to process this highly distressing experience." (Petrella et al. [23] p4) / "The suddenness of the cancer diagnosis for young individuals may leave them unprepared to deal with cancer and the side-effects of its treatment, as weIl as the appearance of distre…
		… the patient experiences the transition from follow-up to discharge (and beyond) as a psychologically disruptive event.		"In the post-treatment period, avoidance was salient for many patients, as weIl as other signs of distress. There is a potential for maladaptive assumptions to emerge, enduring distress and when symptoms persist they become problematic for survivors. In our study, sorne participants experienced problematic alcohol and drug use, and sorne mentioned a delayed emotional reaction. The end of treatmen…

## Sheet: Sheet2
Health service abandonment	"A most critical time for adjustment period is following recovery, when much of the support that may have existed during treatment is now withdrawn due to the patient being viewed as a well person. However, the true emotional impact may first be felt at this time, especially for those whose use of denial helped them to endure the experience."
