# Supplementary material for: Health-Related Quality of Life Following Treatment for Testicular Cancer: A Qualitative Systematic Review
Source: Am J Mens Health. 2025 May 15;19(3):15579883251333619. doi: 10.1177/15579883251333619 (PMC12081962; doi:10.1177/15579883251333619)
Supplement: sj-xlsx-4-jmh-10.1177_15579883251333619 – Supplemental material for Health-Related Quality of Life Following Treatment for Testicular Cancer [file sj-xlsx-4-jmh-10.1177_15579883251333619.xlsx]

## Sheet: Clean overview
SUPPLEMENTARY MATERIAL 3
STUDY QUALITY APPRAISALS
	KEY:	Initial full agreement	Initial partial disagreement (now resolved)	Initial full disagreement (now resolved)
Authors	Gupta et al.	Håland et al.	Matheson et al.	Hoyt et al.	Brodsky	Shen et al.	Johansson et al.	Saab et al.	Chapple and McPherson	Kristjanson et al.	Carpentier et al.	Sheppard and Wylie	Brodsky	Gurevich et al.	Achille et al.	Petrella et al.	Robitaille et al.	Macdonald
Year	2020	2016	2016	2016	1999	2016	1992	2014	2004	2006	2011	2001	1995	2004	2006	2020	2009	2001
Theoretical approach
Is a qualitative approach appropriate?	Appropriate	Appropriate	Appropriate	Appropriate	Appropriate	Appropriate	Appropriate	Appropriate	Appropriate	Appropriate	Appropriate	Appropriate	Appropriate	Appropriate	Appropriate	Appropriate	Appropriate	Appropriate
Is the study clear in what it seeks to do?	Clear	Clear	Clear	Clear	Mixed	Clear	Unclear	Clear	Clear	Clear	Clear	Clear	Clear	Clear	Clear	Clear	Clear	Clear
Study design
How defensible/rigorous is the research design/methodology?	Defensible	Indefensible	Defensible	Defensible	Defensible	Defensible	Indefensible	Defensible	Defensible	Defensible	Defensible	Indefensible	Defensible	Defensible	Defensible	Defensible	Defensible	Defensible
Data collection
How well was the data collection carried out?	Inappropriately	Not sure/inadequately reported	Appropriately	Inappropriately	Not sure/inadequately reported	Appropriately	Not sure/inadequately reported	Appropriately	Appropriately	Appropriately	Appropriately	Inappropriately	Appropriately	Appropriately	Appropriately	Appropriately	Not sure/inadequately reported	Appropriately
Trustworthiness
Is the role of the researcher clearly described?	Not described	Unclear	Not described	Not described	Not described	Not described	Not described	Clearly described	Unclear	Not described	Not described	Not described	Clearly described	Unclear	Not described	Clearly described	Not described	Clearly described
Is the context clearly described?	Unclear	Unclear	Clear	Unclear	Unclear	Unclear	Clear	Clear	Clear	Clear	Clear	Unclear	Clear	Clear	Clear	Clear	Clear	Clear
Were the methods reliable?	Unreliable	Unreliable	Reliable	Unreliable	Not sure	Not sure	Unreliable	Reliable	Not sure	Reliable	Reliable	Unreliable	Reliable	Not sure	Reliable	Not sure	Unreliable	Reliable
Analysis
Is the data analysis sufficiently rigorous?	Rigorous	Not sure/not reported	Rigorous	Rigorous	Not sure/not reported	Not sure/not reported	Not rigorous	Rigorous	Not sure/not reported	Rigorous	Rigorous	Not rigorous	Rigorous	Not sure/not reported	Rigorous	Rigorous	Rigorous	Rigorous
Are the data 'rich'?	Rich	Poor	Rich	Rich	Rich	Rich	Poor	Rich	Rich	Rich	Poor	Poor	Rich	Rich	Rich	Rich	Rich	Rich
Is the analysis reliable?	Not sure/not reported	Unreliable	Reliable	Reliable	Unreliable	Reliable	Unreliable	Reliable	Reliable	Reliable	Reliable	Unreliable	Unreliable	Unreliable	Reliable	Reliable	Reliable	Unreliable
Are the findings convincing?	Convincing	Convincing	Convincing	Convincing	Convincing	Convincing	Not convincing	Convincing	Convincing	Convincing	Not sure	Not convincing	Convincing	Not convincing	Convincing	Convincing	Convincing	Not convincing
Are the findings relevant to the aims of the study?	Relevant	Partially relevant	Relevant	Partially relevant	Relevant	Relevant	Partially relevant	Relevant	Relevant	Relevant	Partially relevant	Relevant	Relevant	Relevant	Relevant	Relevant	Relevant	Partially relevant
Conclusions	Adequate	Inadequate	Adequate	Adequate	Inadequate	Adequate	Inadequate	Adequate	Adequate	Adequate	Not sure	Adequate	Adequate	Inadequate	Adequate	Adequate	Adequate	Not sure
Ethics
How clear and coherent is the reporting of ethics?	Appropriate	Appropriate	Appropriate	Appropriate	Appropriate	Appropriate	Not sure/not reported	Appropriate	Appropriate	Appropriate	Appropriate	Inappropriate	Appropriate	Appropriate	Not sure/not reported	Appropriate	Appropriate	Appropriate
Overall assessment
Is the study relevant?	Relevant	Irrelevant	Relevant	Relevant	Irrelevant	Relevant	Unsure	Relevant	Relevant	Relevant	Relevant	Unsure	Relevant	Relevant	Relevant	Relevant	Relevant	Relevant
How well was the study conducted?	+	-	++	+	+	++	-	++	+	++	+	-	++	+	++	++	+	+
Comments	Secondary analysis; content validity in question	Insights are limited by a lack of purposive sampling, lack of adverse critical perspective on the data, and questionable choice of methods for analysing the research question	Strong study with a coherent grounded theory that is highly relevant to review aims	Some question about whether this was a comprehensive collection of relevant data, as the topic guide is very unfocused despite a clear focus to the research question. I suspect that the deployment of this topic guide resulted in a lot of irrelevant data - the time spent producing that data could have been spent investigating the central research question more thoroughly, as I'm left feeling as th…	Decent data, but not very relevant to review aims and also a very unstructured paper with opaque descriptions of the data collection and analysis procedures. Also, no discernible solid conclusions drawn; very descriptive.	Descriptions of data analysis are very slim, probably due to this paper also containing a QUANT study, limiting space. Descriptions of findings are similarly streamlined but are actually rich in insight, particularly with regards to supportive care needs. It is not clear whether this was an exhaustive exercise in terms of comprehensiveness - the sample was convenience and somewhat small, there is…	Archaic study from which it is difficult to define any clear and useful insights. The methodology is nominally qualitative but employs quantitative analytical reasoning. The findings are not hugely relevant to our review, as they mostly discuss experiences of treatment. There are no clearly drawn conclusions, and even the study authors seem to admit that their data is of very limited usefulness.	Good quality study, clearly undertaken by researchers who understand the key cornerstones of good QUAL research. Findings only partially relevant to review.	Provides a rich account of the experience of decision making on whether to have a testicular prosthesis. Data appears to have collected as part of a wider study but the central topics appear to be quite comprehensively explored. There is not granular detail regarding the analytical procedures, but key analytical processes and issues are broadly addressed. The sample is relatively diverse in terms…	The write-up is a little incoherent at times (in particular invoking an irrelevant metaphor about earthquakes that appears to have no discernible empirical basis). The reporting of the analysis is also somewhat opaque and lacking in detail, although some efforts at triangluation and imporiving reliability of results are reported. However, the content is relevant, the data are rich, the sampling i…	The approach to data collection and analysis appears to be fairly robust; however, the data itself and findings are strangley disparate and unfocused, and much of the data and findings appears to not be related to the research question, (which is specifically about sex and relationships). This results in a presentation of findings which I am forced to describe as data-poor and gives the impressio…	This study contains qualitative data that is reported quantitatively. Unfortunately the study is fundamentally flawed because there is no evidence of rigorous analysis, the sampling method was very problematic (deciding a priori to only include 10 patients from an existing study, and an inexplicable active exclusion of non-heterosexual individuals). This casts doubt on the validity of the conclus…	On the whole this is a very insightful and well-conducted piece of qualitative research. There are minor issues which appear to be related to the fact that the work was done in 1995, before some of the more recent exercises to ensure study rigour were in common use. The deductive analysis is incisive and the data are rich. There are some limitations to the sample but the data appears to be well s…	Although there is quite a wealth of data collected and referenced, and certain aspects of the study are strong, the study is heavily undermined by the lack of virtually any description of data analysis methods and an apparent inability to bring findings together into any solid conclusions. The result section contains a number of passage in which it seems that the author has projected their own th…	The study scope is confined to factors relating to sperm banking behaviour. The sample is a mix of testicular and lymphoma patients. The study design, data, analysis and conclusions are clear, rich and coherent. The study offers a useful theoretically-grounded insight into the factors surrounding sperm banking behaviour in testicular cancer (and lymphoma) patients, in which it is easy to be confi…	The sampling methods is perhaps not ideal, as I suspect there was very little diversity of opinion in this sample. This is a key concern. Aside from this, the study is strong and informative.	The study is a secondary analysis which, although not a problem in and of itself, does present an issue of non-comprehensiveness in this study. Also, the data analysis is not triangulated in any way and appears to be largely descriptive / anecdotal. However, the findings are coherent and well-grounded in the data analysed, and the insights produced are consistent with existing theoretical asumpti…	This is a PhD thesis which reports on a grounded theory study. Although the approach and reporting is generally very comprehensive and strong, there is a substantial lack of credibility in the findings. This is because the author delineates many propositions that form the overall grounded theory, but as a reader I struggle to identify the raw data that has produced these propositions. The overall…
